# Supplementary material for: Environmental niche and functional role similarity between invasive and native palms in the Atlantic Forest
Source: Biol Invasions. 2020 Nov 13;23(3):741–54. doi: 10.1007/s10530-020-02400-8 (PMC7900028; doi:10.1007/s10530-020-02400-8)
Supplement: Supplementary file 2 — Supplementary material 2 (XLSX 22 kb) [file 10530_2020_2400_MOESM2_ESM.xlsx]

## Sheet: A. cunninghamiana
specie	lon	lat	Range
archontophoenix_cunninghamiana	153.069	-30.4253	Native range
archontophoenix_cunninghamiana	151.337	-33.3723	Native range
archontophoenix_cunninghamiana	153.446	-28.2594	Native range
archontophoenix_cunninghamiana	153.396	-28.5732	Native range
archontophoenix_cunninghamiana	153.122	-30.2112	Native range
archontophoenix_cunninghamiana	151.019	-33.6729	Native range
archontophoenix_cunninghamiana	152.214	-32.3288	Native range
archontophoenix_cunninghamiana	152.372	-29.4473	Native range
archontophoenix_cunninghamiana	153.328	-28.8844	Native range
archontophoenix_cunninghamiana	152.999	-30.3279	Native range
archontophoenix_cunninghamiana	153.157	-28.4875	Native range
archontophoenix_cunninghamiana	152.922	-30.8135	Native range
archontophoenix_cunninghamiana	153.621	-28.6566	Native range
archontophoenix_cunninghamiana	152.001	-32.6265	Native range
archontophoenix_cunninghamiana	153.233	-28.7084	Native range
archontophoenix_cunninghamiana	151.405	-33.4829	Native range
archontophoenix_cunninghamiana	153.564	-28.2603	Native range
archontophoenix_cunninghamiana	151.496	-33.1117	Native range
archontophoenix_cunninghamiana	153.367	-28.9818	Native range
archontophoenix_cunninghamiana	152.787	-31.3846	Native range
archontophoenix_cunninghamiana	150.328	-35.5743	Native range
archontophoenix_cunninghamiana	153.275	-28.3988	Native range
archontophoenix_cunninghamiana	153.526	-28.5137	Native range
archontophoenix_cunninghamiana	152.54	-32.0567	Native range
archontophoenix_cunninghamiana	152.781	-30.3741	Native range
archontophoenix_cunninghamiana	152.774	-31.6626	Native range
archontophoenix_cunninghamiana	152.821	-30.5867	Native range
archontophoenix_cunninghamiana	151.323	-33.1972	Native range
archontophoenix_cunninghamiana	152.31	-32.4346	Native range
archontophoenix_cunninghamiana	152.97	-30.6766	Native range
archontophoenix_cunninghamiana	152.537	-31.2808	Native range
archontophoenix_cunninghamiana	152.813	-28.352	Native range
archontophoenix_cunninghamiana	153.054	-30.0472	Native range
archontophoenix_cunninghamiana	152.522	-30.6414	Native range
archontophoenix_cunninghamiana	153.189	-28.3015	Native range
archontophoenix_cunninghamiana	152.644	-28.5071	Native range
archontophoenix_cunninghamiana	152.062	-32.316	Native range
archontophoenix_cunninghamiana	152.679	-30.5702	Native range
archontophoenix_cunninghamiana	152.528	-31.634	Native range
archontophoenix_cunninghamiana	151.398	-33.0151	Native range
archontophoenix_cunninghamiana	153.114	-29.9461	Native range
archontophoenix_cunninghamiana	152.456	-29.1137	Native range
archontophoenix_cunninghamiana	152.993	-28.5164	Native range
archontophoenix_cunninghamiana	152.374	-31.272	Native range
archontophoenix_cunninghamiana	152.586	-31.7755	Native range
archontophoenix_cunninghamiana	151.941	-32.3305	Native range
archontophoenix_cunninghamiana	151.117	-33.9897	Native range
archontophoenix_cunninghamiana	153.122	-28.7579	Native range
archontophoenix_cunninghamiana	152.39	-31.6095	Native range
archontophoenix_cunninghamiana	152.264	-28.7771	Native range
archontophoenix_cunninghamiana	152.427	-31.7214	Native range
archontophoenix_cunninghamiana	153.438	-28.8362	Native range
archontophoenix_cunninghamiana	152.326	-29.2589	Native range
archontophoenix_cunninghamiana	152.979	-30.9533	Native range
archontophoenix_cunninghamiana	152.889	-30.3305	Native range
archontophoenix_cunninghamiana	153.009	-28.3824	Native range
archontophoenix_cunninghamiana	152.509	-28.5942	Native range
archontophoenix_cunninghamiana	152.505	-32.3885	Native range
archontophoenix_cunninghamiana	153.529	-28.925	Native range
archontophoenix_cunninghamiana	151.264	-33.887	Native range
archontophoenix_cunninghamiana	152.582	-30.4452	Native range
archontophoenix_cunninghamiana	151.263	-33.7601	Native range
archontophoenix_cunninghamiana	152.387	-28.9782	Native range
archontophoenix_cunninghamiana	152.925	-31.4456	Native range
archontophoenix_cunninghamiana	152.784	-30.7585	Native range
archontophoenix_cunninghamiana	152.844	-30.2187	Native range
archontophoenix_cunninghamiana	153.16	-28.21	Native range
archontophoenix_cunninghamiana	153.526	-28.4059	Native range
archontophoenix_cunninghamiana	153.353	-29.3844	Native range
archontophoenix_cunninghamiana	153.131	-30.3096	Native range
archontophoenix_cunninghamiana	152.809	-29.1951	Native range
archontophoenix_cunninghamiana	152.077	-32.2089	Native range
archontophoenix_cunninghamiana	153.397	-29.1323	Native range
archontophoenix_cunninghamiana	152.962	-30.2059	Native range
archontophoenix_cunninghamiana	151.32	-33.64	Native range
archontophoenix_cunninghamiana	151.441	-33.3242	Native range
archontophoenix_cunninghamiana	152.723	-30.1173	Native range
archontophoenix_cunninghamiana	152.68	-29.9964	Native range
archontophoenix_cunninghamiana	152.702	-28.6363	Native range
archontophoenix_cunninghamiana	152.961	-30.5823	Native range
archontophoenix_cunninghamiana	152.589	-28.3317	Native range
archontophoenix_cunninghamiana	152.4	-28.05	Native range
archontophoenix_cunninghamiana	151.659	-32.143	Native range
archontophoenix_cunninghamiana	151.044	-33.8776	Native range
archontophoenix_cunninghamiana	153.33	-28.2399	Native range
archontophoenix_cunninghamiana	153.145	-29.5322	Native range
archontophoenix_cunninghamiana	152.761	-28.4893	Native range
archontophoenix_cunninghamiana	152.516	-29.5093	Native range
archontophoenix_cunninghamiana	153.17	-30.1152	Native range
archontophoenix_cunninghamiana	152.95	-31.2365	Native range
archontophoenix_cunninghamiana	153.167	-29.6289	Native range
archontophoenix_cunninghamiana	153.596	-28.8198	Native range
archontophoenix_cunninghamiana	152.421	-28.3256	Native range
archontophoenix_cunninghamiana	152.342	-28.5085	Native range
archontophoenix_cunninghamiana	153.279	-29.5929	Native range
archontophoenix_cunninghamiana	152.824	-31.5352	Native range
archontophoenix_cunninghamiana	148.6	-20.8	Native range
archontophoenix_cunninghamiana	150.793	-34.4455	Native range
archontophoenix_cunninghamiana	150.451	-35.2484	Native range
archontophoenix_cunninghamiana	152.947	-30.4307	Native range
archontophoenix_cunninghamiana	153.136	-29.7536	Native range
archontophoenix_cunninghamiana	153.425	-28.6964	Native range
archontophoenix_cunninghamiana	153.383	-28.4821	Native range
archontophoenix_cunninghamiana	152.355	-29.3511	Native range
archontophoenix_cunninghamiana	152.489	-29.2758	Native range
archontophoenix_cunninghamiana	153.2	-28	Native range
archontophoenix_cunninghamiana	151.241	-33.0496	Native range
archontophoenix_cunninghamiana	151.157	-33.7778	Native range
archontophoenix_cunninghamiana	153.336	-29.4926	Native range
archontophoenix_cunninghamiana	152.968	-26.6653	Native range
archontophoenix_cunninghamiana	153.501	-27.4984	Native range
archontophoenix_cunninghamiana	148.418	-21.0818	Native range
archontophoenix_cunninghamiana	151.584	-26.9151	Native range
archontophoenix_cunninghamiana	153.176	-25.2567	Native range
archontophoenix_cunninghamiana	153.084	-27.4151	Native range
archontophoenix_cunninghamiana	153.084	-26.5817	Native range
archontophoenix_cunninghamiana	153.084	-25.9151	Native range
archontophoenix_cunninghamiana	151.659	-25.1901	Native range
archontophoenix_cunninghamiana	152.751	-27.2484	Native range
archontophoenix_cunninghamiana	152.726	-25.8234	Native range
archontophoenix_cunninghamiana	148.576	-21.0568	Native range
archontophoenix_cunninghamiana	151.878	-26.9323	Native range
archontophoenix_cunninghamiana	153.464	-27.5946	Native range
archontophoenix_cunninghamiana	152.033	-25.6501	Native range
archontophoenix_cunninghamiana	146.962	-19.4815	Native range
archontophoenix_cunninghamiana	152.983	-26.0667	Native range
archontophoenix_cunninghamiana	148.55	-21.25	Native range
archontophoenix_cunninghamiana	150.967	-24.6167	Native range
archontophoenix_cunninghamiana	152.75	-26.95	Native range
archontophoenix_cunninghamiana	151.95	-27.5667	Native range
archontophoenix_cunninghamiana	150.85	-34.55	Native range
archontophoenix_cunninghamiana	150.917	-34.3167	Native range
archontophoenix_cunninghamiana	152.967	-28.8167	Native range
archontophoenix_cunninghamiana	144.967	-37.8167	Native range
archontophoenix_cunninghamiana	150.467	-23.3667	Native range
archontophoenix_cunninghamiana	148.55	-20.92	Native range
archontophoenix_cunninghamiana	153.098	-26.3826	Native range
archontophoenix_cunninghamiana	152.708	-27.0812	Native range
archontophoenix_cunninghamiana	152.339	-26.2723	Native range
archontophoenix_cunninghamiana	151.04	-24.4081	Native range
archontophoenix_cunninghamiana	152.188	-27.3665	Native range
archontophoenix_cunninghamiana	152.699	-26.8579	Native range
archontophoenix_cunninghamiana	150.999	-24.709	Native range
archontophoenix_cunninghamiana	151.489	-24.5595	Native range
archontophoenix_cunninghamiana	152.426	-28.7595	Native range
archontophoenix_cunninghamiana	152.76	-29.4784	Native range
archontophoenix_cunninghamiana	151.598	-33.0239	Native range
archontophoenix_cunninghamiana	152.071	-32.7166	Native range
archontophoenix_cunninghamiana	150.85	-33.8172	Native range
archontophoenix_cunninghamiana	153.181	-29.4196	Native range
archontophoenix_cunninghamiana	150.182	-35.7005	Native range
archontophoenix_cunninghamiana	152.734	-28.7782	Native range
archontophoenix_cunninghamiana	152.657	-30.6634	Native range
archontophoenix_cunninghamiana	152.539	-30.5409	Native range
archontophoenix_cunninghamiana	151.037	-34.13	Native range
archontophoenix_cunninghamiana	152.864	-28.6129	Native range
archontophoenix_cunninghamiana	152.462	-29.6201	Native range
archontophoenix_cunninghamiana	151.57	-33.2833	Native range
archontophoenix_cunninghamiana	152.899	-31.1165	Native range
archontophoenix_cunninghamiana	150.177	-35.7018	Invasive range
archontophoenix_cunninghamiana	174.474	-35.7673	Invasive range
archontophoenix_cunninghamiana	174.681	-36.7746	Invasive range
archontophoenix_cunninghamiana	174.086	-35.2888	Invasive range
archontophoenix_cunninghamiana	174.727	-36.4911	Invasive range
archontophoenix_cunninghamiana	-92.3961	15.0112	Invasive range
archontophoenix_cunninghamiana	175.293	-37.7759	Invasive range
archontophoenix_cunninghamiana	174.521	-35.6164	Invasive range
archontophoenix_cunninghamiana	174.225	-35.7488	Invasive range
archontophoenix_cunninghamiana	-75.4955	5.05566	Invasive range
archontophoenix_cunninghamiana	174.76	-36.3253	Invasive range
archontophoenix_cunninghamiana	174.967	-37.1689	Invasive range
archontophoenix_cunninghamiana	174.983	-37.815	Invasive range
archontophoenix_cunninghamiana	173.957	-35.214	Invasive range
archontophoenix_cunninghamiana	174.943	-37.0767	Invasive range
archontophoenix_cunninghamiana	174.233	-36.1083	Invasive range
archontophoenix_cunninghamiana	174.455	-35.6603	Invasive range
archontophoenix_cunninghamiana	174.367	-35.7667	Invasive range
archontophoenix_cunninghamiana	174.3	-35.7333	Invasive range
archontophoenix_cunninghamiana	174.023	-35.3511	Invasive range
archontophoenix_cunninghamiana	-16.9019	32.6742	Invasive range
archontophoenix_cunninghamiana	174.706	-36.545	Invasive range
archontophoenix_cunninghamiana	-48.6272	-22.7092	Invasive range
archontophoenix_cunninghamiana	-40.0616	-19.1368	Invasive range
archontophoenix_cunninghamiana	-52.3251	-24.1036	Invasive range

## Sheet: E. edulis
specie	lat	lon
euterpe_edulis	-9.64056	-55.9156
euterpe_edulis	-25.3069	-53.9556
euterpe_edulis	-24.1567	-53.0297
euterpe_edulis	-10.8339	-52.8731
euterpe_edulis	-23.0943	-52.7253
euterpe_edulis	-23.6633	-52.6047
euterpe_edulis	-24.1116	-52.3205
euterpe_edulis	-23.8828	-51.9824
euterpe_edulis	-23.4066	-51.3627
euterpe_edulis	-23.3833	-51.2333
euterpe_edulis	-23.2667	-51.05
euterpe_edulis	-23.5408	-50.9756
euterpe_edulis	-23.1495	-50.5727
euterpe_edulis	-29.6017	-50.1083
euterpe_edulis	-29.07	-49.86
euterpe_edulis	-24.2511	-49.7056
euterpe_edulis	-28.7997	-49.68
euterpe_edulis	-23.7001	-49.6109
euterpe_edulis	-28.5264	-49.4131
euterpe_edulis	-26.9267	-49.3644
euterpe_edulis	-25.19	-49.3142
euterpe_edulis	-27.1814	-49.2314
euterpe_edulis	-28.1694	-49.0497
euterpe_edulis	-25.4394	-48.9161
euterpe_edulis	-27.7189	-48.8714
euterpe_edulis	-27.99	-48.8697
euterpe_edulis	-24.5575	-48.6789
euterpe_edulis	-27.1581	-48.5528
euterpe_edulis	-22.8811	-48.4922
euterpe_edulis	-16.3261	-48.4575
euterpe_edulis	-25.1777	-48.3851
euterpe_edulis	-13.8333	-48.3
euterpe_edulis	-13.7081	-48.2931
euterpe_edulis	-23.035	-48.1997
euterpe_edulis	-15.3892	-48.1933
euterpe_edulis	-24.2667	-48.0333
euterpe_edulis	-15.9067	-48.01
euterpe_edulis	-24.068	-47.9653
euterpe_edulis	-15.7106	-47.9589
euterpe_edulis	-25.0749	-47.9315
euterpe_edulis	-24.3878	-47.9256
euterpe_edulis	-24.181	-47.9249
euterpe_edulis	-24.71	-47.88
euterpe_edulis	-22.25	-47.82
euterpe_edulis	-21.2971	-47.8041
euterpe_edulis	-21.1141	-47.7458
euterpe_edulis	-22.72	-47.64
euterpe_edulis	-14.1744	-47.6103
euterpe_edulis	-21.8169	-47.4167
euterpe_edulis	-22.1856	-47.3903
euterpe_edulis	-24.0382	-47.38
euterpe_edulis	-16.2181	-47.3386
euterpe_edulis	-21.6942	-47.3286
euterpe_edulis	-19.3528	-47.2928
euterpe_edulis	-22.3	-47.2167
euterpe_edulis	-24.05	-47.2167
euterpe_edulis	-21.6253	-47.2125
euterpe_edulis	-21.8275	-47.1661
euterpe_edulis	-23.7611	-47.0917
euterpe_edulis	-23.9	-46.7744
euterpe_edulis	-23.4544	-46.7597
euterpe_edulis	-23.55	-46.7167
euterpe_edulis	-23.7293	-46.6787
euterpe_edulis	-22.5833	-46.5167
euterpe_edulis	-23.3667	-46.4333
euterpe_edulis	-23.5228	-46.1883
euterpe_edulis	-23.5833	-46
euterpe_edulis	-23.586	-45.4366
euterpe_edulis	-23.4225	-45.1444
euterpe_edulis	-23.4617	-45.0328
euterpe_edulis	-23.3558	-44.8508
euterpe_edulis	-19.236	-43.5182
euterpe_edulis	-22.9031	-43.2075
euterpe_edulis	-22.2819	-42.5311
euterpe_edulis	-13.25	-41.9167
euterpe_edulis	-20.6432	-41.8388
euterpe_edulis	-20.3647	-41.4731
euterpe_edulis	-12.45	-41.4167
euterpe_edulis	-20.9144	-41.1983
euterpe_edulis	-20.1769	-40.9242
euterpe_edulis	-18.8756	-40.8144
euterpe_edulis	-20.0964	-40.6769
euterpe_edulis	-19.915	-40.6328
euterpe_edulis	-15.2647	-40.5747
euterpe_edulis	-19.3483	-40.5511
euterpe_edulis	-20.2678	-40.525
euterpe_edulis	-18.3627	-40.1624
euterpe_edulis	-13.5616	-40.0809
euterpe_edulis	-19.3911	-40.0722
euterpe_edulis	-19.1375	-40.0636
euterpe_edulis	-18.5933	-39.7322
euterpe_edulis	-19.3517	-39.7253
euterpe_edulis	-14.1672	-39.7111
euterpe_edulis	-17.4833	-39.7
euterpe_edulis	-18.08	-39.65
euterpe_edulis	-13.7171	-39.6371
euterpe_edulis	-15.1544	-39.5311
euterpe_edulis	-12.8694	-39.4717
euterpe_edulis	-16.88	-39.42
euterpe_edulis	-17.7744	-39.3583
euterpe_edulis	-16.4625	-39.3253
euterpe_edulis	-16.6186	-39.2853
euterpe_edulis	-15.1469	-39.2541
euterpe_edulis	-16.8667	-39.25
euterpe_edulis	-14.0244	-39.1517
euterpe_edulis	-16.3333	-39.1333
euterpe_edulis	-13.3289	-39.0903
euterpe_edulis	-15.15	-39.0833
euterpe_edulis	-14.7819	-39.0692
euterpe_edulis	-16.4497	-39.0647
euterpe_edulis	-13.5	-39.05
euterpe_edulis	-14.365	-39.0342
euterpe_edulis	-16.2667	-39.0167
euterpe_edulis	-15.85	-38.9
euterpe_edulis	-12.1667	-38.4333
euterpe_edulis	-12.4833	-38.3
euterpe_edulis	-12.1667	-37.9667
euterpe_edulis	-9.41105	-36.7331
euterpe_edulis	-9.24455	-36.435
euterpe_edulis	-9.22139	-35.88
euterpe_edulis	-7.84093	-34.9974
euterpe_edulis	-29.6692	-52.7889
euterpe_edulis	-29.6036	-52.6831
euterpe_edulis	-23.6214	-52.4694
euterpe_edulis	-29.7175	-52.4258
euterpe_edulis	-23.4253	-51.9386
euterpe_edulis	-30.1139	-51.325
euterpe_edulis	-24.3239	-50.6156
euterpe_edulis	-29.8867	-50.2697
euterpe_edulis	-29.3694	-49.8497
euterpe_edulis	-29.3353	-49.7269
euterpe_edulis	-28.7133	-49.3
euterpe_edulis	-26.4253	-49.2431
euterpe_edulis	-26.9194	-49.0661
euterpe_edulis	-24.6572	-48.9911
euterpe_edulis	-22.46	-48.98
euterpe_edulis	-27.9014	-48.9292
euterpe_edulis	-26.8997	-48.8272
euterpe_edulis	-25.4286	-48.7119
euterpe_edulis	-27.5967	-48.5492
euterpe_edulis	-25.52	-48.5092
euterpe_edulis	-24	-48.34
euterpe_edulis	-25.3067	-48.3289
euterpe_edulis	-17.7219	-48.1597
euterpe_edulis	-16.2525	-47.9503
euterpe_edulis	-24.7	-47.55
euterpe_edulis	-7.71	-47.3142
euterpe_edulis	-21.1897	-46.9803
euterpe_edulis	-22.7	-46.98
euterpe_edulis	-22.3722	-46.9422
euterpe_edulis	-11.6278	-46.8206
euterpe_edulis	-23.66	-46.53
euterpe_edulis	-23.8544	-46.1386
euterpe_edulis	-22.4961	-44.5633
euterpe_edulis	-22.4689	-44.4467
euterpe_edulis	-23.0067	-44.3181
euterpe_edulis	-19.9208	-43.9378
euterpe_edulis	-21.8425	-43.7931
euterpe_edulis	-21.4567	-43.5525
euterpe_edulis	-22.7592	-43.4511
euterpe_edulis	-22.6528	-43.0406
euterpe_edulis	-21.4597	-42.9675
euterpe_edulis	-22.4122	-42.9656
euterpe_edulis	-19.7122	-42.7322
euterpe_edulis	-22.1519	-42.4194
euterpe_edulis	-22.6508	-42.3917
euterpe_edulis	-21.9553	-42.0081
euterpe_edulis	-12.5631	-41.39
euterpe_edulis	-20.3397	-41.1347
euterpe_edulis	-20.2639	-40.42
euterpe_edulis	-14.5931	-39.2844
euterpe_edulis	-15.2933	-39.0753
euterpe_edulis	-9.16278	-36.0319
euterpe_edulis	-7.65694	-35.3267
euterpe_edulis	-8.39889	-35.0639
euterpe_edulis	-7.56056	-35.0025
euterpe_edulis	-23.7	-45.8667
euterpe_edulis	-24.7503	-47.6744
euterpe_edulis	-14.2672	-39.0883
euterpe_edulis	-24.6394	-48.4014
euterpe_edulis	-24.4736	-49.0158
euterpe_edulis	-24.5728	-49.2964
euterpe_edulis	-24.4922	-49.9972
euterpe_edulis	-24.73	-48.1025
euterpe_edulis	-24.6444	-48.8339
euterpe_edulis	-24.5139	-48.8431
euterpe_edulis	-24.3214	-47.6372
euterpe_edulis	-24.295	-47.1733
euterpe_edulis	-24.6864	-47.9894
euterpe_edulis	-24.7581	-48.505
euterpe_edulis	-24.2858	-47.4594
euterpe_edulis	-24.3885	-47.0157
euterpe_edulis	-23.95	-47.5
euterpe_edulis	-24.5019	-48.0847
euterpe_edulis	-29.7083	-50.15
euterpe_edulis	-29.3733	-52.0336
euterpe_edulis	-22.375	-41.785
euterpe_edulis	-22.9167	-42.6333
euterpe_edulis	-24.2653	-48.4069
euterpe_edulis	-22.45	-42.7667
euterpe_edulis	-24.3667	-48.25
euterpe_edulis	-27.5689	-48.8053
euterpe_edulis	-29.2328	-51.8833
euterpe_edulis	-26.2083	-48.71
euterpe_edulis	-29.6625	-53.9139
euterpe_edulis	-22.5575	-47.5811
euterpe_edulis	-22.4142	-47.6642
euterpe_edulis	-22.2692	-47.6592
euterpe_edulis	-22.3836	-49.6794
euterpe_edulis	-22.2894	-49.6269
euterpe_edulis	-23.1521	-44.2289
euterpe_edulis	-22.6	-43.4333
euterpe_edulis	-12.7327	-39.6175
euterpe_edulis	-27.0539	-49.5434
euterpe_edulis	-15.9406	-47.8936
euterpe_edulis	-29.5089	-52.2806
euterpe_edulis	-30.3208	-51.5025
euterpe_edulis	-22.8333	-42.8833
euterpe_edulis	-22.4	-42.5167
euterpe_edulis	-23.1742	-48.3853
euterpe_edulis	-23.7061	-46.9625
euterpe_edulis	-21.7178	-47.585
euterpe_edulis	-22.8542	-43.995
euterpe_edulis	-15.3825	-39.6131
euterpe_edulis	-14.9647	-40.8761
euterpe_edulis	-21.9161	-47.8194
euterpe_edulis	-19.7576	-42.0883
euterpe_edulis	-19.4639	-42.115
euterpe_edulis	-19.7252	-41.822
euterpe_edulis	-20.0727	-42.0699
euterpe_edulis	-21.2214	-44.9631
euterpe_edulis	-25.65	-54.2333
euterpe_edulis	-22.5439	-42.2781
euterpe_edulis	-22.8	-45.5333
euterpe_edulis	-20.0058	-40.4683
euterpe_edulis	-27.4039	-48.4289
euterpe_edulis	-22.8222	-47.1111
euterpe_edulis	-22.3702	-47.7796
euterpe_edulis	-22.5872	-50.3772
euterpe_edulis	-23.7353	-46.1847
euterpe_edulis	-22.7	-50.5167
euterpe_edulis	-23.8886	-46.3753
euterpe_edulis	-22.7054	-47.1654
euterpe_edulis	-20.7955	-42.8472
euterpe_edulis	-25.5	-54.58
euterpe_edulis	-25.6	-54.6
euterpe_edulis	-25.88	-54.41
euterpe_edulis	-26.9	-54.2
