# Supplementary material for: Environmental niche and functional role similarity between invasive and native palms in the Atlantic Forest
Source: Biol Invasions. 2020 Nov 13;23(3):741–54. doi: 10.1007/s10530-020-02400-8 (PMC7900028; doi:10.1007/s10530-020-02400-8)
Supplement: Supplementary file 3 — Supplementary material 3 (XLSX 31 kb) [file 10530_2020_2400_MOESM3_ESM.xlsx]

## Sheet: Frugivory2
ID	SITE	SPECIE	ANIMAL	Reference	Municipality	Latitude	Longitude
152	Atlantic_frugivory	Euterpe	Aburria jacutinga	Laps 1996	Parque Estadual de Intervales	-24.3088	-48.2736
174	Atlantic_frugivory	Euterpe	Aburria jacutinga	Rother 2010	Parque Estadual Carlos Botelho,SP	-24.1414	-47.974
181	Atlantic_frugivory	Euterpe	Aburria jacutinga	Galetti et al 1997	Parque Estadual de Intervales	-24.3088	-48.2736
182	Atlantic_frugivory	Euterpe	Aburria jacutinga	Bello et al 2017	Parque Estadual de Intervales	-24.3088	-48.2736
183	Atlantic_frugivory	Euterpe	Aburria jacutinga	Bello et al 2017	Parque Estadual de Intervales	-24.3088	-48.2736
293	Atlantic_frugivory	Euterpe	Aburria jacutinga	Bello et al 2017	Sao Miguel Arcanjo	-23.8787	-47.994
294	Atlantic_frugivory	Euterpe	Aburria jacutinga	Bello et al 2017	Ribeirao Grande	-24.11	-48.3751
295	Atlantic_frugivory	Euterpe	Aburria jacutinga	Bello et al 2017	Ribeirao Grande	-24.11	-48.3751
296	Atlantic_frugivory	Euterpe	Aburria jacutinga	Bello et al 2017	Bertioga	-23.8064	-46.059
297	Atlantic_frugivory	Euterpe	Aburria jacutinga	Bello et al 2017	Morretes	-25.4827	-48.8291
298	Atlantic_frugivory	Euterpe	Aburria jacutinga	Bello et al 2017	Ribeirao Grande	-24.11	-48.3751
299	Atlantic_frugivory	Euterpe	Aburria jacutinga	Bello et al 2017	Sao Miguel Arcanjo	-23.8787	-47.994
300	Atlantic_frugivory	Euterpe	Aburria jacutinga	Bello et al 2017	Ribeirao Grande	-24.11	-48.3751
301	Atlantic_frugivory	Euterpe	Aburria jacutinga	Bello et al 2017	Ribeirao Grande	-24.11	-48.3751
302	Atlantic_frugivory	Euterpe	Aburria jacutinga	Bello et al 2017	Ribeirao Grande	-24.11	-48.3751
303	Atlantic_frugivory	Euterpe	Aburria jacutinga	Bello et al 2017	Ribeirao Grande	-24.11	-48.3751
304	Atlantic_frugivory	Euterpe	Aburria jacutinga	Bello et al 2017	Tapirai	-23.9632	-47.5072
305	Atlantic_frugivory	Euterpe	Aburria jacutinga	Bello et al 2017	Morretes	-25.4827	-48.8291
306	Atlantic_frugivory	Euterpe	Aburria jacutinga	Bello et al 2017	Ribeirao Grande	-24.11	-48.3751
307	Atlantic_frugivory	Euterpe	Aburria jacutinga	Bello et al 2017	Itanhaem	-24.1818	-46.785
308	Atlantic_frugivory	Euterpe	Aburria jacutinga	Bello et al 2017	Sao Miguel Arcanjo	-23.8787	-47.994
309	Atlantic_frugivory	Euterpe	Aburria jacutinga	Bello et al 2017	Ribeirao Grande	-24.11	-48.3751
310	Atlantic_frugivory	Euterpe	Aburria jacutinga	Bello et al 2017	Ribeirao Grande	-24.11	-48.3751
311	Atlantic_frugivory	Euterpe	Aburria jacutinga	Bello et al 2017	Ribeirao Grande	-24.11	-48.3751
312	Atlantic_frugivory	Euterpe	Aburria jacutinga	Bello et al 2017	Itanhaem	-24.1818	-46.785
313	Atlantic_frugivory	Euterpe	Aburria jacutinga	Bello et al 2017	Tapirai	-23.9632	-47.5072
314	Atlantic_frugivory	Euterpe	Aburria jacutinga	Bello et al 2017	Ribeirao Grande	-24.11	-48.3751
315	Atlantic_frugivory	Euterpe	Aburria jacutinga	Bello et al 2017	Sao Miguel Arcanjo	-23.8787	-47.994
316	Atlantic_frugivory	Euterpe	Aburria jacutinga	Bello et al 2017	Sao Miguel Arcanjo	-23.8787	-47.994
317	Atlantic_frugivory	Euterpe	Aburria jacutinga	Bello et al 2017	Ribeirao Grande	-24.11	-48.3751
318	Atlantic_frugivory	Euterpe	Aburria jacutinga	Bello et al 2017	Apiai	-24.5113	-48.8447
319	Atlantic_frugivory	Euterpe	Aburria jacutinga	Bello et al 2017	Iporanga	-24.5852	-48.5976
320	Atlantic_frugivory	Euterpe	Aburria jacutinga	Bello et al 2017	Ribeirao Grande	-24.11	-48.3751
321	Atlantic_frugivory	Euterpe	Aburria jacutinga	Bello et al 2017	Ribeirao Grande	-24.11	-48.3751
452	Atlantic_frugivory	Euterpe	Aburria jacutinga	Castro E R 2007	Ilha do Cardoso - SP	-25.1219	-47.858
472	Atlantic_frugivory	Euterpe	Aburria jacutinga	Wesley S et al 2002	Parque Estadual de Intervales	-24.2653	-48.4069
248	Atlantic_frugivory	Euterpe	Aramides cajanea	Galetti et al 2013	NA	NA	NA
49	Ana_tesis	Archonto	Aratinga leucophtalmus	Cintra 2016	Rio Claro	-22.4155	-47.5287
156	Atlantic_frugivory	Euterpe	Baillonius bailloni	Laps 1996	Parque Estadual de Intervales	-24.3088	-48.2736
193	Atlantic_frugivory	Euterpe	Baillonius bailloni	Bello et al 2017	NA	NA	NA
194	Atlantic_frugivory	Euterpe	Baillonius bailloni	Bello et al 2017	NA	NA	NA
195	Atlantic_frugivory	Euterpe	Baillonius bailloni	Bello et al 2017	NA	NA	NA
196	Atlantic_frugivory	Euterpe	Baillonius bailloni	Bello et al 2017	NA	NA	NA
197	Atlantic_frugivory	Euterpe	Baillonius bailloni	Bello et al 2017	NA	NA	NA
268	Atlantic_frugivory	Euterpe	Baillonius bailloni	Galetti et al 2013	NA	NA	NA
269	Atlantic_frugivory	Euterpe	Baillonius bailloni	Galetti et al 2013	NA	NA	NA
416	Atlantic_frugivory	Euterpe	Baillonius bailloni	Bello et al 2017	Nova Trento	-27.2836	-48.9168
417	Atlantic_frugivory	Euterpe	Baillonius bailloni	Bello et al 2017	Joinville	-26.3044	-48.8464
466	Atlantic_frugivory	Euterpe	Baillonius bailloni	Wesley S et al 2002	Parque Estadual de Intervales	-24.2653	-48.4069
18	Ana_tesis	Archonto	Baryphthengus ruficapillus	Cintra 2016	Caraguatatuba	-23.5932	-45.4279
26	Ana_tesis	Euterpe	Baryphthengus ruficapillus	Cintra 2016	Caraguatatuba	-23.5932	-45.4279
143	Atlantic_frugivory	Euterpe	Baryphthengus ruficapillus	Laps 1996	Parque Estadual de Intervales	-24.3088	-48.2736
175	Atlantic_frugivory	Euterpe	Baryphthengus ruficapillus	Rother 2010	Parque Estadual Carlos Botelho,SP	-24.1414	-47.974
249	Atlantic_frugivory	Euterpe	Baryphthengus ruficapillus	Galetti et al 2013	NA	NA	NA
409	Atlantic_frugivory	Euterpe	Baryphthengus ruficapillus	Bello et al 2017	Itatiaia	-22.4902	-44.5679
410	Atlantic_frugivory	Euterpe	Baryphthengus ruficapillus	Bello et al 2017	Santo Amaro da Imperatriz	-27.6857	-48.7818
477	Atlantic_frugivory	Euterpe	Baryphthengus ruficapillus	Wesley S et al 2002	Parque Estadual de Intervales	-24.2653	-48.4069
43	Ana_tesis	Archonto	Brotogeris chiriri	Cintra 2016	Rio Claro	-22.4155	-47.5287
9	Ana_tesis	Archonto	Brotogeris tirica	Cintra 2016	Sao Paulo	-23.6672	-46.6298
10	Ana_tesis	Euterpe	Brotogeris tirica	Cintra 2016	Sao Paulo	-23.6672	-46.6298
471	Atlantic_frugivory	Euterpe	Cacicus haemorrhous	Wesley S et al 2002	Parque Estadual de Intervales	-24.2653	-48.4069
121	Atlantic_frugivory	Euterpe	Carpornis cucullata	Castro 2003	Parque Nacional Ilha do Cardoso	-25.1328	-47.9614
146	Atlantic_frugivory	Euterpe	Carpornis cucullata	Laps 1996	Parque Estadual de Intervales	-24.3088	-48.2736
403	Atlantic_frugivory	Euterpe	Carpornis cucullata	Bello et al 2017	Sao Luiz do Paraitinga	-23.2229	-45.3117
404	Atlantic_frugivory	Euterpe	Carpornis cucullata	Bello et al 2017	Ribeirao Grande	-24.11	-48.3751
184	Atlantic_frugivory	Euterpe	Carpornis melanocephala	Bello et al 2017	NA	NA	NA
250	Atlantic_frugivory	Euterpe	Carpornis melanocephala	Galetti et al 2013	NA	NA	NA
145	Atlantic_frugivory	Euterpe	Celeus flavescens	Laps 1996	Parque Estadual de Intervales	-24.3088	-48.2736
185	Atlantic_frugivory	Euterpe	Celeus flavescens	Bello et al 2017	NA	NA	NA
469	Atlantic_frugivory	Euterpe	Celeus flavescens	Wesley S et al 2002	Parque Estadual de Intervales	-24.2653	-48.4069
252	Atlantic_frugivory	Euterpe	Crax blumenbachii	Galetti et al 2013	NA	NA	NA
57	Ana_tesis	Euterpe	Cyanocorax caeruleus	Cintra 2016	Sao Miguel Arcanjo	-24.1414	-47.974
119	Atlantic_frugivory	Euterpe	Cyanocorax caeruleus	Castro 2003	Parque Nacional Ilha do Cardoso	-25.1328	-47.9614
253	Atlantic_frugivory	Euterpe	Cyanocorax caeruleus	Galetti et al 2013	NA	NA	NA
32	Ana_tesis	Euterpe	Euphonia pectoralis	Cintra 2016	Caraguatatuba	-23.5932	-45.4279
45	Ana_tesis	Archonto	Euphonia violacea	Cintra 2016	Rio Claro	-22.4155	-47.5287
186	Atlantic_frugivory	Euterpe	Euphonia violacea	Bello et al 2017	NA	NA	NA
8	Ana_tesis	Archonto	Forpus xanthopterygius	Cintra 2016	Sao Paulo	-23.6672	-46.6298
11	Ana_tesis	Euterpe	Forpus xanthopterygius	Cintra 2016	Sao Paulo	-23.6672	-46.6298
161	Atlantic_frugivory	Euterpe	Lipaugus lanioides	Laps 1996	Parque Estadual de Intervales	-24.3088	-48.2736
187	Atlantic_frugivory	Euterpe	Lipaugus lanioides	Bello et al 2017	NA	NA	NA
188	Atlantic_frugivory	Euterpe	Lipaugus lanioides	Bello et al 2017	NA	NA	NA
189	Atlantic_frugivory	Euterpe	Lipaugus lanioides	Bello et al 2017	NA	NA	NA
190	Atlantic_frugivory	Euterpe	Lipaugus lanioides	Bello et al 2017	NA	NA	NA
257	Atlantic_frugivory	Euterpe	Lipaugus lanioides	Galetti et al 2013	NA	NA	NA
473	Atlantic_frugivory	Euterpe	Lipaugus lanioides	Wesley S et al 2002	Parque Estadual de Intervales	-24.2653	-48.4069
258	Atlantic_frugivory	Euterpe	Lipaugus vociferans	Galetti et al 2013	NA	NA	NA
38	Ana_tesis	Archonto	Megarynchus pitangua	Cintra 2016	Rio Claro	-22.4155	-47.5287
36	Ana_tesis	Archonto	Mimus saturninus	Cintra 2016	Rio Claro	-22.4155	-47.5287
62	Atlantic_frugivory	Archonto	Mimus saturninus	Bello et al 2017	Itatiaia	-22.4902	-44.5679
63	Atlantic_frugivory	Archonto	Mimus saturninus	Bello et al 2017	Campinas	-22.9099	-47.0626
259	Atlantic_frugivory	Euterpe	Mimus saturninus	Galetti et al 2013	NA	NA	NA
322	Atlantic_frugivory	Euterpe	Mimus saturninus	Bello et al 2017	Resende	-22.471	-44.4513
323	Atlantic_frugivory	Euterpe	Mimus saturninus	Bello et al 2017	Arapongas	-23.4158	-51.4264
44	Ana_tesis	Archonto	Myiodynastes maculatus	Cintra 2016	Rio Claro	-22.4155	-47.5287
150	Atlantic_frugivory	Euterpe	Myiodynastes maculatus	Laps 1996	Parque Estadual de Intervales	-24.3088	-48.2736
260	Atlantic_frugivory	Euterpe	Myiodynastes maculatus	Galetti et al 2013	NA	NA	NA
474	Atlantic_frugivory	Euterpe	Myiodynastes maculatus	Wesley S et al 2002	Parque Estadual de Intervales	-24.2653	-48.4069
114	Atlantic_frugivory	Archonto	Ortalis guttata	Bello et al 2017	Brusque	-27.0982	-48.9111
149	Atlantic_frugivory	Euterpe	Orthogonys chloricterus	Laps 1996	Parque Estadual de Intervales	-24.3088	-48.2736
166	Atlantic_frugivory	Euterpe	Orthogonys chloricterus	Rother 2010	Parque Estadual Carlos Botelho,SP	-24.1414	-47.974
468	Atlantic_frugivory	Euterpe	Oxyruncus cristatus	Wesley S et al 2002	Parque Estadual de Intervales	-24.2653	-48.4069
50	Ana_tesis	Archonto	Passer domesticus	Cintra 2016	Rio Claro	-22.4155	-47.5287
12	Ana_tesis	Euterpe	Penelope obscura	Cintra 2016	Sao Paulo	-23.6672	-46.6298
61	Atlantic_frugivory	Archonto	Penelope obscura	Rocha 2005
106	Atlantic_frugivory	Archonto	Penelope obscura	Bello et al 2017	Santo Andre	-23.6742	-46.5436
118	Atlantic_frugivory	Euterpe	Penelope obscura	Castro 2003	Parque Nacional Ilha do Cardoso	-25.1328	-47.9614
151	Atlantic_frugivory	Euterpe	Penelope obscura	Laps 1996	Parque Estadual de Intervales	-24.3088	-48.2736
262	Atlantic_frugivory	Euterpe	Penelope obscura	Galetti et al 2013	NA	NA	NA
435	Atlantic_frugivory	Euterpe	Penelope obscura	Bello et al 2017	Resende	-22.471	-44.4513
455	Atlantic_frugivory	Euterpe	Penelope obscura	Castro E R 2007	Ilha do Cardoso - SP	-25.1219	-47.858
461	Atlantic_frugivory	Euterpe	Penelope obscura	Fadini R F 2004	Viosa - MG	-20.75	-42.88
102	Atlantic_frugivory	Archonto	Penelope superciliaris	Bello et al 2017	Sao Paulo	-23.5505	-46.6333
263	Atlantic_frugivory	Euterpe	Penelope superciliaris	Galetti et al 2013	NA	NA	NA
264	Atlantic_frugivory	Euterpe	Penelope superciliaris	Galetti et al 2013	NA	NA	NA
7	Ana_tesis	Archonto	Piaya cayana	Cintra 2016	Sao Paulo	-23.6672	-46.6298
51	Ana_tesis	Archonto	Pionus maximiliani	Cintra 2016	Rio Claro	-22.4155	-47.5287
5	Ana_tesis	Archonto	Pitangus sulphuratus	Cintra 2016	Sao Paulo	-23.6672	-46.6298
13	Ana_tesis	Euterpe	Pitangus sulphuratus	Cintra 2016	Sao Paulo	-23.6672	-46.6298
39	Ana_tesis	Archonto	Pitangus sulphuratus	Cintra 2016	Rio Claro	-22.4155	-47.5287
117	Atlantic_frugivory	Archonto	Pitangus sulphuratus	Hasui 1994	Sao Paulo	-23.5468	-46.7213
163	Atlantic_frugivory	Euterpe	Pitangus sulphuratus	Rother 2010	Parque Estadual Carlos Botelho,SP	-24.1414	-47.974
191	Atlantic_frugivory	Euterpe	Pitangus sulphuratus	Bello et al 2017	NA	NA	NA
265	Atlantic_frugivory	Euterpe	Pitangus sulphuratus	Galetti et al 2013	NA	NA	NA
445	Atlantic_frugivory	Euterpe	Pitangus sulphuratus	Bello et al 2017	Marechal Floriano	-20.442	-40.7767
55	Ana_tesis	Euterpe	Procnias nudicollis	Cintra 2016	Sao Miguel Arcanjo	-24.1414	-47.974
131	Atlantic_frugivory	Euterpe	Procnias nudicollis	Castro 2003	Parque Nacional Ilha do Cardoso	-25.1328	-47.9614
141	Atlantic_frugivory	Euterpe	Procnias nudicollis	Cortes 2003	Parque Nacional Ilha do Cardoso	-25.1328	-47.9614
154	Atlantic_frugivory	Euterpe	Procnias nudicollis	Laps 1996	Parque Estadual de Intervales	-24.3088	-48.2736
171	Atlantic_frugivory	Euterpe	Procnias nudicollis	Rother 2010	Parque Estadual Carlos Botelho,SP	-24.1414	-47.974
192	Atlantic_frugivory	Euterpe	Procnias nudicollis	Bello et al 2017	NA	NA	NA
266	Atlantic_frugivory	Euterpe	Procnias nudicollis	Galetti et al 2013	NA	NA	NA
411	Atlantic_frugivory	Euterpe	Procnias nudicollis	Bello et al 2017	Peruibe	-24.3131	-47.0017
412	Atlantic_frugivory	Euterpe	Procnias nudicollis	Bello et al 2017	Itanhaem	-24.1818	-46.785
413	Atlantic_frugivory	Euterpe	Procnias nudicollis	Bello et al 2017	Alfredo Chaves	-20.6362	-40.7501
414	Atlantic_frugivory	Euterpe	Procnias nudicollis	Bello et al 2017	Itanhaem	-24.1818	-46.785
415	Atlantic_frugivory	Euterpe	Procnias nudicollis	Bello et al 2017	Guaratuba	-25.8819	-48.576
454	Atlantic_frugivory	Euterpe	Procnias nudicollis	Castro E R 2007	Ilha do Cardoso - SP	-25.1219	-47.858
476	Atlantic_frugivory	Euterpe	Procnias nudicollis	Wesley S et al 2002	Parque Estadual de Intervales	-24.2653	-48.4069
31	Ana_tesis	Euterpe	Pteroglossus aracari	Cintra 2016	Caraguatatuba	-23.5932	-45.4279
101	Atlantic_frugivory	Archonto	Pteroglossus aracari	Bello et al 2017	Cataguases	-21.3929	-42.6901
267	Atlantic_frugivory	Euterpe	Pteroglossus aracari	Galetti et al 2013	NA	NA	NA
405	Atlantic_frugivory	Euterpe	Pteroglossus aracari	Bello et al 2017	Galia	-22.2923	-49.5508
406	Atlantic_frugivory	Euterpe	Pteroglossus aracari	Bello et al 2017	Cataguases	-21.3929	-42.6901
407	Atlantic_frugivory	Euterpe	Pteroglossus aracari	Bello et al 2017	Cataguases	-21.3929	-42.6901
408	Atlantic_frugivory	Euterpe	Pteroglossus aracari	Bello et al 2017	Linhares	-19.3948	-40.0655
459	Atlantic_frugivory	Euterpe	Pteroglossus aracari	Fadini R F 2004	Viosa - MG	-20.75	-42.88
56	Ana_tesis	Euterpe	Pyroderus scutatus	Cintra 2016	Sao Miguel Arcanjo	-24.1414	-47.974
99	Atlantic_frugivory	Archonto	Pyroderus scutatus	Bello et al 2017	Sao Paulo	-23.5505	-46.6333
100	Atlantic_frugivory	Archonto	Pyroderus scutatus	Bello et al 2017	Sao Paulo	-23.5505	-46.6333
127	Atlantic_frugivory	Euterpe	Pyroderus scutatus	Castro 2003	Parque Nacional Ilha do Cardoso	-25.1328	-47.9614
147	Atlantic_frugivory	Euterpe	Pyroderus scutatus	Laps 1996	Parque Estadual de Intervales	-24.3088	-48.2736
173	Atlantic_frugivory	Euterpe	Pyroderus scutatus	Rother 2010	Parque Estadual Carlos Botelho,SP	-24.1414	-47.974
198	Atlantic_frugivory	Euterpe	Pyroderus scutatus	Bello et al 2017	NA	NA	NA
199	Atlantic_frugivory	Euterpe	Pyroderus scutatus	Bello et al 2017	NA	NA	NA
270	Atlantic_frugivory	Euterpe	Pyroderus scutatus	Galetti et al 2013	NA	NA	NA
390	Atlantic_frugivory	Euterpe	Pyroderus scutatus	Bello et al 2017	Mongagua	-24.1075	-46.6802
391	Atlantic_frugivory	Euterpe	Pyroderus scutatus	Bello et al 2017	Juquitiba	-23.9289	-47.0715
392	Atlantic_frugivory	Euterpe	Pyroderus scutatus	Bello et al 2017	Sao Paulo	-23.5505	-46.6333
393	Atlantic_frugivory	Euterpe	Pyroderus scutatus	Bello et al 2017	Itanhaem	-24.1818	-46.785
394	Atlantic_frugivory	Euterpe	Pyroderus scutatus	Bello et al 2017	Juquitiba	-23.9289	-47.0715
395	Atlantic_frugivory	Euterpe	Pyroderus scutatus	Bello et al 2017	Joinville	-26.3044	-48.8464
396	Atlantic_frugivory	Euterpe	Pyroderus scutatus	Bello et al 2017	Itanhaem	-24.1818	-46.785
397	Atlantic_frugivory	Euterpe	Pyroderus scutatus	Bello et al 2017	Iporanga	-24.5852	-48.5976
398	Atlantic_frugivory	Euterpe	Pyroderus scutatus	Bello et al 2017	Itanhaem	-24.1818	-46.785
399	Atlantic_frugivory	Euterpe	Pyroderus scutatus	Bello et al 2017	Bocaina de Minas	-22.1675	-44.3947
400	Atlantic_frugivory	Euterpe	Pyroderus scutatus	Bello et al 2017	Itanhaem	-24.1818	-46.785
401	Atlantic_frugivory	Euterpe	Pyroderus scutatus	Bello et al 2017	Ribeirao Grande	-24.11	-48.3751
402	Atlantic_frugivory	Euterpe	Pyroderus scutatus	Bello et al 2017	Bertioga	-23.8064	-46.059
456	Atlantic_frugivory	Euterpe	Pyroderus scutatus	Castro E R 2007	Ilha do Cardoso - SP	-25.1219	-47.858
2	Ana_tesis	Archonto	Ramphastos dicolorus	Cintra 2016	Sao Paulo	-23.6672	-46.6298
17	Ana_tesis	Archonto	Ramphastos dicolorus	Cintra 2016	Caraguatatuba	-23.5932	-45.4279
64	Atlantic_frugivory	Archonto	Ramphastos dicolorus	Bello et al 2017	Sao Paulo	-23.5505	-46.6333
65	Atlantic_frugivory	Archonto	Ramphastos dicolorus	Bello et al 2017	Sao Paulo	-23.5505	-46.6333
66	Atlantic_frugivory	Archonto	Ramphastos dicolorus	Bello et al 2017	Caraguatatuba	-23.6256	-45.4241
67	Atlantic_frugivory	Archonto	Ramphastos dicolorus	Bello et al 2017	Sao Bernardo do Campo	-23.6898	-46.5648
68	Atlantic_frugivory	Archonto	Ramphastos dicolorus	Bello et al 2017	Santo Amaro da Imperatriz	-27.6857	-48.7818
69	Atlantic_frugivory	Archonto	Ramphastos dicolorus	Bello et al 2017	Sao Paulo	-23.5505	-46.6333
70	Atlantic_frugivory	Archonto	Ramphastos dicolorus	Bello et al 2017	Sao Paulo	-23.5505	-46.6333
71	Atlantic_frugivory	Archonto	Ramphastos dicolorus	Bello et al 2017	Sao Paulo	-23.5505	-46.6333
72	Atlantic_frugivory	Archonto	Ramphastos dicolorus	Bello et al 2017	Timbo	-26.8251	-49.2695
73	Atlantic_frugivory	Archonto	Ramphastos dicolorus	Bello et al 2017	Sao Paulo	-23.5505	-46.6333
74	Atlantic_frugivory	Archonto	Ramphastos dicolorus	Bello et al 2017	Ilhabela	-23.779	-45.3557
75	Atlantic_frugivory	Archonto	Ramphastos dicolorus	Bello et al 2017	Sao Bernardo do Campo	-23.6898	-46.5648
76	Atlantic_frugivory	Archonto	Ramphastos dicolorus	Bello et al 2017	Mogi das Cruzes	-23.5213	-46.1859
77	Atlantic_frugivory	Archonto	Ramphastos dicolorus	Bello et al 2017	Sao Paulo	-23.5505	-46.6333
78	Atlantic_frugivory	Archonto	Ramphastos dicolorus	Bello et al 2017	Caraguatatuba	-23.6256	-45.4241
79	Atlantic_frugivory	Archonto	Ramphastos dicolorus	Bello et al 2017	Caraguatatuba	-23.6256	-45.4241
80	Atlantic_frugivory	Archonto	Ramphastos dicolorus	Bello et al 2017	Caraguatatuba	-23.6256	-45.4241
81	Atlantic_frugivory	Archonto	Ramphastos dicolorus	Bello et al 2017	Caraguatatuba	-23.6256	-45.4241
82	Atlantic_frugivory	Archonto	Ramphastos dicolorus	Bello et al 2017	Piquete	-22.6069	-45.1859
83	Atlantic_frugivory	Archonto	Ramphastos dicolorus	Bello et al 2017	Joinville	-26.3044	-48.8464
126	Atlantic_frugivory	Euterpe	Ramphastos dicolorus	Castro 2003	Parque Nacional Ilha do Cardoso	-25.1328	-47.9614
153	Atlantic_frugivory	Euterpe	Ramphastos dicolorus	Laps 1996	Parque Estadual de Intervales	-24.3088	-48.2736
168	Atlantic_frugivory	Euterpe	Ramphastos dicolorus	Rother 2010	Parque Estadual Carlos Botelho,SP	-24.1414	-47.974
271	Atlantic_frugivory	Euterpe	Ramphastos dicolorus	Galetti et al 2013	NA	NA	NA
272	Atlantic_frugivory	Euterpe	Ramphastos dicolorus	Galetti et al 2013	NA	NA	NA
324	Atlantic_frugivory	Euterpe	Ramphastos dicolorus	Bello et al 2017	Resende	-22.471	-44.4513
325	Atlantic_frugivory	Euterpe	Ramphastos dicolorus	Bello et al 2017	Itatiaia	-22.4902	-44.5679
326	Atlantic_frugivory	Euterpe	Ramphastos dicolorus	Bello et al 2017	Peruibe	-24.3131	-47.0017
327	Atlantic_frugivory	Euterpe	Ramphastos dicolorus	Bello et al 2017	Sao Paulo	-23.5505	-46.6333
328	Atlantic_frugivory	Euterpe	Ramphastos dicolorus	Bello et al 2017	Sao Paulo	-23.5505	-46.6333
329	Atlantic_frugivory	Euterpe	Ramphastos dicolorus	Bello et al 2017	Sao Sebastiao	-23.8063	-45.4017
330	Atlantic_frugivory	Euterpe	Ramphastos dicolorus	Bello et al 2017	Resende	-22.471	-44.4513
331	Atlantic_frugivory	Euterpe	Ramphastos dicolorus	Bello et al 2017	Embu das Artes	-23.6515	-46.8522
332	Atlantic_frugivory	Euterpe	Ramphastos dicolorus	Bello et al 2017	Capava	-23.0997	-45.7081
333	Atlantic_frugivory	Euterpe	Ramphastos dicolorus	Bello et al 2017	Iporanga	-24.5852	-48.5976
334	Atlantic_frugivory	Euterpe	Ramphastos dicolorus	Bello et al 2017	Nova Trento	-27.2836	-48.9168
335	Atlantic_frugivory	Euterpe	Ramphastos dicolorus	Bello et al 2017	Itapoa	-26.0799	-48.6589
336	Atlantic_frugivory	Euterpe	Ramphastos dicolorus	Bello et al 2017	Divinolandia	-21.6616	-46.7395
337	Atlantic_frugivory	Euterpe	Ramphastos dicolorus	Bello et al 2017	Mairipora	-23.3195	-46.5903
338	Atlantic_frugivory	Euterpe	Ramphastos dicolorus	Bello et al 2017	Tapirai	-23.9632	-47.5072
339	Atlantic_frugivory	Euterpe	Ramphastos dicolorus	Bello et al 2017	Itatiaia	-23.9632	-47.5072
340	Atlantic_frugivory	Euterpe	Ramphastos dicolorus	Bello et al 2017	Tapirai	-23.9632	-47.5072
341	Atlantic_frugivory	Euterpe	Ramphastos dicolorus	Bello et al 2017	Tijucas do Sul	-25.9257	-49.1788
342	Atlantic_frugivory	Euterpe	Ramphastos dicolorus	Bello et al 2017	Lima Duarte	-21.8399	-43.792
343	Atlantic_frugivory	Euterpe	Ramphastos dicolorus	Bello et al 2017	Ribeirao Grande	-24.11	-48.3751
344	Atlantic_frugivory	Euterpe	Ramphastos dicolorus	Bello et al 2017	Eldorado	-23.7283	-46.6247
345	Atlantic_frugivory	Euterpe	Ramphastos dicolorus	Bello et al 2017	Sao Paulo	-23.5505	-46.6333
346	Atlantic_frugivory	Euterpe	Ramphastos dicolorus	Bello et al 2017	Itapoa	-26.0799	-48.6589
347	Atlantic_frugivory	Euterpe	Ramphastos dicolorus	Bello et al 2017	Franca	-20.5393	-47.4013
348	Atlantic_frugivory	Euterpe	Ramphastos dicolorus	Bello et al 2017	Juquitiba	-23.9289	-47.0715
349	Atlantic_frugivory	Euterpe	Ramphastos dicolorus	Bello et al 2017	Sao Paulo	-23.5505	-46.6333
350	Atlantic_frugivory	Euterpe	Ramphastos dicolorus	Bello et al 2017	Tijucas do Sul	-25.9257	-49.1788
351	Atlantic_frugivory	Euterpe	Ramphastos dicolorus	Bello et al 2017	Itatiaia	-22.4902	-44.5679
352	Atlantic_frugivory	Euterpe	Ramphastos dicolorus	Bello et al 2017	Sao Sebastiao	-23.8063	-45.4017
353	Atlantic_frugivory	Euterpe	Ramphastos dicolorus	Bello et al 2017	Sao Miguel Arcanjo	-23.8787	-47.994
354	Atlantic_frugivory	Euterpe	Ramphastos dicolorus	Bello et al 2017	Florianopolis	-27.5949	-48.5482
355	Atlantic_frugivory	Euterpe	Ramphastos dicolorus	Bello et al 2017	Santa Rita de Caldas	-22.0297	-46.3389
356	Atlantic_frugivory	Euterpe	Ramphastos dicolorus	Bello et al 2017	Porto Belo	-27.1591	-48.5474
357	Atlantic_frugivory	Euterpe	Ramphastos dicolorus	Bello et al 2017	Corupa	-26.4334	-49.345
358	Atlantic_frugivory	Euterpe	Ramphastos dicolorus	Bello et al 2017	Miracatu	-24.2771	-47.4629
359	Atlantic_frugivory	Euterpe	Ramphastos dicolorus	Bello et al 2017	Eldorado	-23.7283	-46.6247
360	Atlantic_frugivory	Euterpe	Ramphastos dicolorus	Bello et al 2017	Juquitiba	-23.9289	-47.0715
361	Atlantic_frugivory	Euterpe	Ramphastos dicolorus	Bello et al 2017	Urussanga	-28.5256	-49.3216
362	Atlantic_frugivory	Euterpe	Ramphastos dicolorus	Bello et al 2017	Santo Amaro da Imperatriz	-27.6857	-48.7818
363	Atlantic_frugivory	Euterpe	Ramphastos dicolorus	Bello et al 2017	Iporanga	-24.5852	-48.5976
364	Atlantic_frugivory	Euterpe	Ramphastos dicolorus	Bello et al 2017	Bocaina de Minas	-22.1675	-44.3947
365	Atlantic_frugivory	Euterpe	Ramphastos dicolorus	Bello et al 2017	Estancia Velha	-29.654	-51.1848
366	Atlantic_frugivory	Euterpe	Ramphastos dicolorus	Bello et al 2017	Sao Sebastiao	-23.8063	-45.4017
367	Atlantic_frugivory	Euterpe	Ramphastos dicolorus	Bello et al 2017	Eldorado	-23.7283	-46.6247
368	Atlantic_frugivory	Euterpe	Ramphastos dicolorus	Bello et al 2017	Peruibe	-24.3131	-47.0017
369	Atlantic_frugivory	Euterpe	Ramphastos dicolorus	Bello et al 2017	Urussanga	-28.5256	-49.3216
370	Atlantic_frugivory	Euterpe	Ramphastos dicolorus	Bello et al 2017	Peruibe	-24.3131	-47.0017
371	Atlantic_frugivory	Euterpe	Ramphastos dicolorus	Bello et al 2017	Iporanga	-24.5852	-48.5976
372	Atlantic_frugivory	Euterpe	Ramphastos dicolorus	Bello et al 2017	Sao Paulo	-23.5505	-46.6333
447	Atlantic_frugivory	Euterpe	Ramphastos dicolorus	Rodrigues S B M 2015	Parque Estadual Carlos Botelho, Mamparra	-24.1414	-47.974
450	Atlantic_frugivory	Euterpe	Ramphastos dicolorus	Castro E R 2007	Ilha do Cardoso - SP	-25.1219	-47.858
107	Atlantic_frugivory	Archonto	Ramphastos toco	Bello et al 2017	Rio de Janeiro	-22.9068	-43.1729
108	Atlantic_frugivory	Archonto	Ramphastos toco	Bello et al 2017	Rio de Janeiro	-22.9068	-43.1729
436	Atlantic_frugivory	Euterpe	Ramphastos toco	Bello et al 2017	Franca	-20.5393	-47.4013
437	Atlantic_frugivory	Euterpe	Ramphastos toco	Bello et al 2017	Sao Roque de Minas	-20.1779	-46.4393
438	Atlantic_frugivory	Euterpe	Ramphastos toco	Bello et al 2017	Sao Roque de Minas	-20.1779	-46.4393
439	Atlantic_frugivory	Euterpe	Ramphastos toco	Bello et al 2017	Franca	-20.5393	-47.4013
52	Ana_tesis	Euterpe	Ramphastos vitellinus	Cintra 2016	Sao Miguel Arcanjo	-24.1414	-47.974
84	Atlantic_frugivory	Archonto	Ramphastos vitellinus	Bello et al 2017	Rio de Janeiro	-22.9068	-43.1729
85	Atlantic_frugivory	Archonto	Ramphastos vitellinus	Bello et al 2017	Rio de Janeiro	-22.9068	-43.1729
86	Atlantic_frugivory	Archonto	Ramphastos vitellinus	Bello et al 2017	Rio de Janeiro	-22.9068	-43.1729
87	Atlantic_frugivory	Archonto	Ramphastos vitellinus	Bello et al 2017	Rio de Janeiro	-22.9068	-43.1729
88	Atlantic_frugivory	Archonto	Ramphastos vitellinus	Bello et al 2017	Rio de Janeiro	-22.9068	-43.1729
89	Atlantic_frugivory	Archonto	Ramphastos vitellinus	Bello et al 2017	Rio de Janeiro	-22.9068	-43.1729
90	Atlantic_frugivory	Archonto	Ramphastos vitellinus	Bello et al 2017	Rio de Janeiro	-22.9068	-43.1729
91	Atlantic_frugivory	Archonto	Ramphastos vitellinus	Bello et al 2017	Rio de Janeiro	-22.9068	-43.1729
92	Atlantic_frugivory	Archonto	Ramphastos vitellinus	Bello et al 2017	Rio de Janeiro	-22.9068	-43.1729
93	Atlantic_frugivory	Archonto	Ramphastos vitellinus	Bello et al 2017	Morretes	-25.4827	-48.8291
94	Atlantic_frugivory	Archonto	Ramphastos vitellinus	Bello et al 2017	Rio de Janeiro	-22.9068	-43.1729
95	Atlantic_frugivory	Archonto	Ramphastos vitellinus	Bello et al 2017	Rio de Janeiro	-22.9068	-43.1729
96	Atlantic_frugivory	Archonto	Ramphastos vitellinus	Bello et al 2017	Rio de Janeiro	-22.9068	-43.1729
97	Atlantic_frugivory	Archonto	Ramphastos vitellinus	Bello et al 2017	Rio de Janeiro	-22.9068	-43.1729
98	Atlantic_frugivory	Archonto	Ramphastos vitellinus	Bello et al 2017	Rio de Janeiro	-22.9068	-43.1729
132	Atlantic_frugivory	Euterpe	Ramphastos vitellinus	Castro 2003	Parque Nacional Ilha do Cardoso	-25.1328	-47.9614
139	Atlantic_frugivory	Euterpe	Ramphastos vitellinus	Cortes 2003	Parque Nacional Ilha do Cardoso	-25.1328	-47.9614
144	Atlantic_frugivory	Euterpe	Ramphastos vitellinus	Laps 1996	Parque Estadual de Intervales	-24.3088	-48.2736
162	Atlantic_frugivory	Euterpe	Ramphastos vitellinus	Rother 2010	Parque Estadual Carlos Botelho,SP	-24.1414	-47.974
273	Atlantic_frugivory	Euterpe	Ramphastos vitellinus	Galetti et al 2013	NA	NA	NA
274	Atlantic_frugivory	Euterpe	Ramphastos vitellinus	Galetti et al 2013	NA	NA	NA
373	Atlantic_frugivory	Euterpe	Ramphastos vitellinus	Bello et al 2017	Mongagua	-24.1075	-46.6802
374	Atlantic_frugivory	Euterpe	Ramphastos vitellinus	Bello et al 2017	Morretes	-25.4827	-48.8291
375	Atlantic_frugivory	Euterpe	Ramphastos vitellinus	Bello et al 2017	Peruibe	-24.3131	-47.0017
376	Atlantic_frugivory	Euterpe	Ramphastos vitellinus	Bello et al 2017	Rio Bananal	-19.2654	-40.3357
377	Atlantic_frugivory	Euterpe	Ramphastos vitellinus	Bello et al 2017	Sao Paulo	-23.5505	-46.6333
378	Atlantic_frugivory	Euterpe	Ramphastos vitellinus	Bello et al 2017	Peruibe	-24.3131	-47.0017
379	Atlantic_frugivory	Euterpe	Ramphastos vitellinus	Bello et al 2017	Tapirai	-23.9632	-47.5072
380	Atlantic_frugivory	Euterpe	Ramphastos vitellinus	Bello et al 2017	Cananeia	-25.0125	-47.9353
381	Atlantic_frugivory	Euterpe	Ramphastos vitellinus	Bello et al 2017	Mongagua	-24.1075	-46.6802
382	Atlantic_frugivory	Euterpe	Ramphastos vitellinus	Bello et al 2017	Florianopolis	-27.5949	-48.5482
383	Atlantic_frugivory	Euterpe	Ramphastos vitellinus	Bello et al 2017	Rio de Janeiro	-22.9068	-43.1729
384	Atlantic_frugivory	Euterpe	Ramphastos vitellinus	Bello et al 2017	Mongagua	-24.1075	-46.6802
385	Atlantic_frugivory	Euterpe	Ramphastos vitellinus	Bello et al 2017	Tapirai	-23.9632	-47.5072
386	Atlantic_frugivory	Euterpe	Ramphastos vitellinus	Bello et al 2017	Tapirai	-23.9632	-47.5072
387	Atlantic_frugivory	Euterpe	Ramphastos vitellinus	Bello et al 2017	Rio de Janeiro	-22.9068	-43.1729
388	Atlantic_frugivory	Euterpe	Ramphastos vitellinus	Bello et al 2017	Sao Sebastiao	-23.8063	-45.4017
389	Atlantic_frugivory	Euterpe	Ramphastos vitellinus	Bello et al 2017	Santa Teresa	-19.9368	-40.5983
457	Atlantic_frugivory	Euterpe	Ramphastos vitellinus	Castro E R 2007	Ilha do Cardoso - SP	-25.1219	-47.858
46	Ana_tesis	Archonto	Ramphocelus carbo	Cintra 2016	Rio Claro	-22.4155	-47.5287
464	Atlantic_frugivory	Euterpe	Saltator similis	Alves 2008	NA	-23.52	-45.02
60	Atlantic_frugivory	Archonto	Salvator merianae	Castro and Galetti 2004
180	Atlantic_frugivory	Euterpe	Salvator merianae	Castro and Galetti 2004	NA	NA	NA
25	Ana_tesis	Euterpe	Selenidera maculirostris	Cintra 2016	Caraguatatuba	-23.5932	-45.4279
129	Atlantic_frugivory	Euterpe	Selenidera maculirostris	Castro 2003	Parque Nacional Ilha do Cardoso	-25.1328	-47.9614
138	Atlantic_frugivory	Euterpe	Selenidera maculirostris	Cortes 2003	Parque Nacional Ilha do Cardoso	-25.1328	-47.9614
159	Atlantic_frugivory	Euterpe	Selenidera maculirostris	Laps 1996	Parque Estadual de Intervales	-24.3088	-48.2736
176	Atlantic_frugivory	Euterpe	Selenidera maculirostris	Rother 2010	Parque Estadual Carlos Botelho,SP	-24.1414	-47.974
200	Atlantic_frugivory	Euterpe	Selenidera maculirostris	Bello et al 2017	NA	NA	NA
201	Atlantic_frugivory	Euterpe	Selenidera maculirostris	Bello et al 2017	NA	NA	NA
202	Atlantic_frugivory	Euterpe	Selenidera maculirostris	Bello et al 2017	NA	NA	NA
203	Atlantic_frugivory	Euterpe	Selenidera maculirostris	Bello et al 2017	NA	NA	NA
204	Atlantic_frugivory	Euterpe	Selenidera maculirostris	Bello et al 2017	NA	NA	NA
205	Atlantic_frugivory	Euterpe	Selenidera maculirostris	Bello et al 2017	NA	NA	NA
206	Atlantic_frugivory	Euterpe	Selenidera maculirostris	Bello et al 2017	NA	NA	NA
207	Atlantic_frugivory	Euterpe	Selenidera maculirostris	Bello et al 2017	NA	NA	NA
275	Atlantic_frugivory	Euterpe	Selenidera maculirostris	Galetti et al 2013	NA	NA	NA
276	Atlantic_frugivory	Euterpe	Selenidera maculirostris	Galetti et al 2013	NA	NA	NA
453	Atlantic_frugivory	Euterpe	Selenidera maculirostris	Castro E R 2007	Ilha do Cardoso - SP	-25.1219	-47.858
475	Atlantic_frugivory	Euterpe	Selenidera maculirostris	Wesley S et al 2002	Parque Estadual de Intervales	-24.2653	-48.4069
120	Atlantic_frugivory	Euterpe	Tachyphonus coronatus	Castro 2003	Parque Nacional Ilha do Cardoso	-25.1328	-47.9614
136	Atlantic_frugivory	Euterpe	Tachyphonus coronatus	Cortes 2003	Parque Nacional Ilha do Cardoso	-25.1328	-47.9614
167	Atlantic_frugivory	Euterpe	Tachyphonus coronatus	Rother 2010	Parque Estadual Carlos Botelho,SP	-24.1414	-47.974
115	Atlantic_frugivory	Archonto	Tangara cayana	Hasui 1994	Sao Paulo	-23.5468	-46.7213
123	Atlantic_frugivory	Euterpe	Tangara cyanocephala	Castro 2003	Parque Nacional Ilha do Cardoso	-25.1328	-47.9614
103	Atlantic_frugivory	Archonto	Tangara cyanoptera	Bello et al 2017	Itapoa	-26.0799	-48.6589
20	Ana_tesis	Archonto	Tangara ornata	Cintra 2016	Caraguatatuba	-23.5932	-45.4279
21	Ana_tesis	Archonto	Tangara palmarum	Cintra 2016	Caraguatatuba	-23.5932	-45.4279
41	Ana_tesis	Archonto	Tangara palmarum	Cintra 2016	Rio Claro	-22.4155	-47.5287
111	Atlantic_frugivory	Archonto	Tangara palmarum	Bello et al 2017	Antonina	-25.2781	-48.7593
112	Atlantic_frugivory	Archonto	Tangara palmarum	Bello et al 2017	Rio de Janeiro	-22.9068	-43.1729
113	Atlantic_frugivory	Archonto	Tangara palmarum	Bello et al 2017	Rio de Janeiro	-22.9068	-43.1729
6	Ana_tesis	Archonto	Tangara sayaca	Cintra 2016	Sao Paulo	-23.6672	-46.6298
37	Ana_tesis	Archonto	Tangara sayaca	Cintra 2016	Rio Claro	-22.4155	-47.5287
23	Ana_tesis	Archonto	Tangara seledon	Cintra 2016	Caraguatatuba	-23.5932	-45.4279
59	Ana_tesis	Euterpe	Tangara seledon	Cintra 2016	Sao Miguel Arcanjo	-24.1414	-47.974
125	Atlantic_frugivory	Euterpe	Tangara seledon	Castro 2003	Parque Nacional Ilha do Cardoso	-25.1328	-47.9614
172	Atlantic_frugivory	Euterpe	Tangara seledon	Rother 2010	Parque Estadual Carlos Botelho,SP	-24.1414	-47.974
110	Atlantic_frugivory	Archonto	Thraupis episcopus	Bello et al 2017	Rio de Janeiro	-22.9068	-43.1729
279	Atlantic_frugivory	Euterpe	Tijuca atra	Galetti et al 2013	NA	NA	NA
122	Atlantic_frugivory	Euterpe	Tityra cayana	Castro 2003	Parque Nacional Ilha do Cardoso	-25.1328	-47.9614
148	Atlantic_frugivory	Euterpe	Tityra cayana	Laps 1996	Parque Estadual de Intervales	-24.3088	-48.2736
280	Atlantic_frugivory	Euterpe	Tityra cayana	Galetti et al 2013	NA	NA	NA
467	Atlantic_frugivory	Euterpe	Tityra cayana	Wesley S et al 2002	Parque Estadual de Intervales	-24.2653	-48.4069
281	Atlantic_frugivory	Euterpe	Trogon rufus	Galetti et al 2013	NA	NA	NA
418	Atlantic_frugivory	Euterpe	Trogon rufus	Bello et al 2017	Santa Maria de Jetibæ	-20.0258	-40.7443
208	Atlantic_frugivory	Euterpe	Trogon surrucura	Bello et al 2017	NA	NA	NA
282	Atlantic_frugivory	Euterpe	Trogon surrucura	Galetti et al 2013	NA	NA	NA
27	Ana_tesis	Euterpe	Trogon viridis	Cintra 2016	Caraguatatuba	-23.5932	-45.4279
130	Atlantic_frugivory	Euterpe	Trogon viridis	Castro 2003	Parque Nacional Ilha do Cardoso	-25.1328	-47.9614
137	Atlantic_frugivory	Euterpe	Trogon viridis	Cortes 2003	Parque Nacional Ilha do Cardoso	-25.1328	-47.9614
157	Atlantic_frugivory	Euterpe	Trogon viridis	Laps 1996	Parque Estadual de Intervales	-24.3088	-48.2736
178	Atlantic_frugivory	Euterpe	Trogon viridis	Rother 2010	Parque Estadual Carlos Botelho,SP	-24.1414	-47.974
209	Atlantic_frugivory	Euterpe	Trogon viridis	Bello et al 2017	NA	NA	NA
210	Atlantic_frugivory	Euterpe	Trogon viridis	Bello et al 2017	NA	NA	NA
211	Atlantic_frugivory	Euterpe	Trogon viridis	Bello et al 2017	NA	NA	NA
212	Atlantic_frugivory	Euterpe	Trogon viridis	Bello et al 2017	NA	NA	NA
213	Atlantic_frugivory	Euterpe	Trogon viridis	Bello et al 2017	NA	NA	NA
214	Atlantic_frugivory	Euterpe	Trogon viridis	Bello et al 2017	NA	NA	NA
215	Atlantic_frugivory	Euterpe	Trogon viridis	Bello et al 2017	NA	NA	NA
216	Atlantic_frugivory	Euterpe	Trogon viridis	Bello et al 2017	NA	NA	NA
217	Atlantic_frugivory	Euterpe	Trogon viridis	Bello et al 2017	NA	NA	NA
283	Atlantic_frugivory	Euterpe	Trogon viridis	Galetti et al 2013	NA	NA	NA
431	Atlantic_frugivory	Euterpe	Trogon viridis	Bello et al 2017	Itanhaem	-24.1818	-46.785
432	Atlantic_frugivory	Euterpe	Trogon viridis	Bello et al 2017	Itanhaem	-24.1818	-46.785
433	Atlantic_frugivory	Euterpe	Trogon viridis	Bello et al 2017	Iporanga	-24.5852	-48.5976
434	Atlantic_frugivory	Euterpe	Trogon viridis	Bello et al 2017	Itanhaem	-24.1818	-46.785
480	Atlantic_frugivory	Euterpe	Trogon viridis	Wesley S et al 2002	Parque Estadual de Intervales	-24.2653	-48.4069
58	Ana_tesis	Euterpe	Trogon viridis	Cintra 2016	Sao Miguel Arcanjo	-24.1414	-47.974
29	Ana_tesis	Euterpe	Turdus albicollis	Cintra 2016	Caraguatatuba	-23.5932	-45.4279
53	Ana_tesis	Euterpe	Turdus albicollis	Cintra 2016	Sao Miguel Arcanjo	-24.1414	-47.974
133	Atlantic_frugivory	Euterpe	Turdus albicollis	Castro 2003	Parque Nacional Ilha do Cardoso	-25.1328	-47.9614
140	Atlantic_frugivory	Euterpe	Turdus albicollis	Cortes 2003	Parque Nacional Ilha do Cardoso	-25.1328	-47.9614
155	Atlantic_frugivory	Euterpe	Turdus albicollis	Laps 1996	Parque Estadual de Intervales	-24.3088	-48.2736
177	Atlantic_frugivory	Euterpe	Turdus albicollis	Rother 2010	Parque Estadual Carlos Botelho,SP	-24.1414	-47.974
218	Atlantic_frugivory	Euterpe	Turdus albicollis	Bello et al 2017	NA	NA	NA
219	Atlantic_frugivory	Euterpe	Turdus albicollis	Bello et al 2017	NA	NA	NA
220	Atlantic_frugivory	Euterpe	Turdus albicollis	Bello et al 2017	NA	NA	NA
221	Atlantic_frugivory	Euterpe	Turdus albicollis	Bello et al 2017	NA	NA	NA
222	Atlantic_frugivory	Euterpe	Turdus albicollis	Bello et al 2017	NA	NA	NA
223	Atlantic_frugivory	Euterpe	Turdus albicollis	Bello et al 2017	NA	NA	NA
224	Atlantic_frugivory	Euterpe	Turdus albicollis	Bello et al 2017	NA	NA	NA
225	Atlantic_frugivory	Euterpe	Turdus albicollis	Bello et al 2017	NA	NA	NA
226	Atlantic_frugivory	Euterpe	Turdus albicollis	Bello et al 2017	NA	NA	NA
227	Atlantic_frugivory	Euterpe	Turdus albicollis	Bello et al 2017	NA	NA	NA
228	Atlantic_frugivory	Euterpe	Turdus albicollis	Bello et al 2017	NA	NA	NA
229	Atlantic_frugivory	Euterpe	Turdus albicollis	Bello et al 2017	NA	NA	NA
230	Atlantic_frugivory	Euterpe	Turdus albicollis	Bello et al 2017	NA	NA	NA
284	Atlantic_frugivory	Euterpe	Turdus albicollis	Galetti et al 2013	NA	NA	NA
419	Atlantic_frugivory	Euterpe	Turdus albicollis	Bello et al 2017	Mongagua	-24.1075	-46.6802
449	Atlantic_frugivory	Euterpe	Turdus albicollis	Castro E R 2007	Ilha do Cardoso - SP	-25.1219	-47.858
458	Atlantic_frugivory	Euterpe	Turdus albicollis	Fadini R F 2004	Viosa - MG	-20.75	-42.88
462	Atlantic_frugivory	Euterpe	Turdus albicollis	Alves 2008	NA	-23.52	-45.02
465	Atlantic_frugivory	Euterpe	Turdus albicollis	Wesley S et al 2002	Parque Estadual de Intervales	-24.2653	-48.4069
14	Ana_tesis	Euterpe	Turdus amaurochalinus	Cintra 2016	Sao Paulo	-23.6672	-46.6298
34	Ana_tesis	Archonto	Turdus amaurochalinus	Cintra 2016	Rio Claro	-22.4155	-47.5287
128	Atlantic_frugivory	Euterpe	Turdus amaurochalinus	Castro 2003	Parque Nacional Ilha do Cardoso	-25.1328	-47.9614
165	Atlantic_frugivory	Euterpe	Turdus amaurochalinus	Rother 2010	Parque Estadual Carlos Botelho,SP	-24.1414	-47.974
285	Atlantic_frugivory	Euterpe	Turdus amaurochalinus	Galetti et al 2013	NA	NA	NA
440	Atlantic_frugivory	Euterpe	Turdus amaurochalinus	Bello et al 2017	Santo Amaro da Imperatriz	-27.6857	-48.7818
441	Atlantic_frugivory	Euterpe	Turdus amaurochalinus	Bello et al 2017	Jardim Alegre	-24.1816	-51.6907
442	Atlantic_frugivory	Euterpe	Turdus amaurochalinus	Bello et al 2017	Timbo	-26.8251	-49.2695
24	Ana_tesis	Euterpe	Turdus flavipes	Cintra 2016	Caraguatatuba	-23.5932	-45.4279
54	Ana_tesis	Euterpe	Turdus flavipes	Cintra 2016	Sao Miguel Arcanjo	-24.1414	-47.974
104	Atlantic_frugivory	Archonto	Turdus flavipes	Bello et al 2017	Caraguatatuba	-23.6256	-45.4241
105	Atlantic_frugivory	Archonto	Turdus flavipes	Bello et al 2017	Caraguatatuba	-23.6256	-45.4241
134	Atlantic_frugivory	Euterpe	Turdus flavipes	Castro 2003	Parque Nacional Ilha do Cardoso	-25.1328	-47.9614
142	Atlantic_frugivory	Euterpe	Turdus flavipes	Cortes 2003	Parque Nacional Ilha do Cardoso	-25.1328	-47.9614
160	Atlantic_frugivory	Euterpe	Turdus flavipes	Laps 1996	Parque Estadual de Intervales	-24.3088	-48.2736
179	Atlantic_frugivory	Euterpe	Turdus flavipes	Rother 2010	Parque Estadual Carlos Botelho,SP	-24.1414	-47.974
231	Atlantic_frugivory	Euterpe	Turdus flavipes	Bello et al 2017	NA	NA	NA
232	Atlantic_frugivory	Euterpe	Turdus flavipes	Bello et al 2017	NA	NA	NA
233	Atlantic_frugivory	Euterpe	Turdus flavipes	Bello et al 2017	NA	NA	NA
234	Atlantic_frugivory	Euterpe	Turdus flavipes	Bello et al 2017	NA	NA	NA
235	Atlantic_frugivory	Euterpe	Turdus flavipes	Bello et al 2017	NA	NA	NA
236	Atlantic_frugivory	Euterpe	Turdus flavipes	Bello et al 2017	NA	NA	NA
237	Atlantic_frugivory	Euterpe	Turdus flavipes	Bello et al 2017	NA	NA	NA
238	Atlantic_frugivory	Euterpe	Turdus flavipes	Bello et al 2017	NA	NA	NA
239	Atlantic_frugivory	Euterpe	Turdus flavipes	Bello et al 2017	NA	NA	NA
240	Atlantic_frugivory	Euterpe	Turdus flavipes	Bello et al 2017	NA	NA	NA
286	Atlantic_frugivory	Euterpe	Turdus flavipes	Galetti et al 2013	NA	NA	NA
420	Atlantic_frugivory	Euterpe	Turdus flavipes	Bello et al 2017	Sao Vicente	-23.9607	-46.3961
421	Atlantic_frugivory	Euterpe	Turdus flavipes	Bello et al 2017	Itatiaia	-22.4902	-44.5679
422	Atlantic_frugivory	Euterpe	Turdus flavipes	Bello et al 2017	Nova Trento	-27.2836	-48.9168
423	Atlantic_frugivory	Euterpe	Turdus flavipes	Bello et al 2017	Sao Vicente	-23.9607	-46.3961
424	Atlantic_frugivory	Euterpe	Turdus flavipes	Bello et al 2017	Cubatao	-23.8916	-46.4244
425	Atlantic_frugivory	Euterpe	Turdus flavipes	Bello et al 2017	Nova Trento	-27.2836	-48.9168
426	Atlantic_frugivory	Euterpe	Turdus flavipes	Bello et al 2017	Nova Trento	-27.2836	-48.9168
427	Atlantic_frugivory	Euterpe	Turdus flavipes	Bello et al 2017	Itamonte	-22.2864	-44.8684
428	Atlantic_frugivory	Euterpe	Turdus flavipes	Bello et al 2017	Paraty	-23.2201	-44.7205
429	Atlantic_frugivory	Euterpe	Turdus flavipes	Bello et al 2017	Guaratuba	-25.8819	-48.576
430	Atlantic_frugivory	Euterpe	Turdus flavipes	Bello et al 2017	Santo Amaro da Imperatriz	-27.6857	-48.7818
448	Atlantic_frugivory	Euterpe	Turdus flavipes	Rodrigues S B M 2015	Parque Estadual Carlos Botelho, Mamparra	-24.1414	-47.974
451	Atlantic_frugivory	Euterpe	Turdus flavipes	Castro E R 2007	Ilha do Cardoso - SP	-25.1219	-47.858
463	Atlantic_frugivory	Euterpe	Turdus flavipes	Alves 2008	NA	-23.52	-45.02
470	Atlantic_frugivory	Euterpe	Turdus flavipes	Wesley S et al 2002	Parque Estadual de Intervales	-24.2653	-48.4069
1	Ana_tesis	Archonto	Turdus leucomelas	Cintra 2016	Sao Paulo	-23.6672	-46.6298
15	Ana_tesis	Euterpe	Turdus leucomelas	Cintra 2016	Sao Paulo	-23.6672	-46.6298
22	Ana_tesis	Archonto	Turdus leucomelas	Cintra 2016	Caraguatatuba	-23.5932	-45.4279
28	Ana_tesis	Euterpe	Turdus leucomelas	Cintra 2016	Caraguatatuba	-23.5932	-45.4279
33	Ana_tesis	Archonto	Turdus leucomelas	Cintra 2016	Rio Claro	-22.4155	-47.5287
170	Atlantic_frugivory	Euterpe	Turdus leucomelas	Rother 2010	Parque Estadual Carlos Botelho,SP	-24.1414	-47.974
241	Atlantic_frugivory	Euterpe	Turdus leucomelas	Bello et al 2017	NA	NA	NA
242	Atlantic_frugivory	Euterpe	Turdus leucomelas	Bello et al 2017	NA	NA	NA
243	Atlantic_frugivory	Euterpe	Turdus leucomelas	Bello et al 2017	NA	NA	NA
287	Atlantic_frugivory	Euterpe	Turdus leucomelas	Galetti et al 2013	NA	NA	NA
460	Atlantic_frugivory	Euterpe	Turdus leucomelas	Fadini R F 2004	Viosa - MG	-20.75	-42.88
3	Ana_tesis	Archonto	Turdus rufiventris	Cintra 2016	Sao Paulo	-23.6672	-46.6298
16	Ana_tesis	Euterpe	Turdus rufiventris	Cintra 2016	Sao Paulo	-23.6672	-46.6298
19	Ana_tesis	Archonto	Turdus rufiventris	Cintra 2016	Caraguatatuba	-23.5932	-45.4279
30	Ana_tesis	Euterpe	Turdus rufiventris	Cintra 2016	Caraguatatuba	-23.5932	-45.4279
40	Ana_tesis	Archonto	Turdus rufiventris	Cintra 2016	Rio Claro	-22.4155	-47.5287
109	Atlantic_frugivory	Archonto	Turdus rufiventris	Bello et al 2017	Sao Paulo	-23.5505	-46.6333
116	Atlantic_frugivory	Archonto	Turdus rufiventris	Hasui 1994	Sao Paulo	-23.5468	-46.7213
124	Atlantic_frugivory	Euterpe	Turdus rufiventris	Castro 2003	Parque Nacional Ilha do Cardoso	-25.1328	-47.9614
135	Atlantic_frugivory	Euterpe	Turdus rufiventris	Cortes 2003	Parque Nacional Ilha do Cardoso	-25.1328	-47.9614
158	Atlantic_frugivory	Euterpe	Turdus rufiventris	Laps 1996	Parque Estadual de Intervales	-24.3088	-48.2736
169	Atlantic_frugivory	Euterpe	Turdus rufiventris	Rother 2010	Parque Estadual Carlos Botelho,SP	-24.1414	-47.974
244	Atlantic_frugivory	Euterpe	Turdus rufiventris	Bello et al 2017	NA	NA	NA
245	Atlantic_frugivory	Euterpe	Turdus rufiventris	Bello et al 2017	NA	NA	NA
246	Atlantic_frugivory	Euterpe	Turdus rufiventris	Bello et al 2017	NA	NA	NA
247	Atlantic_frugivory	Euterpe	Turdus rufiventris	Bello et al 2017	NA	NA	NA
288	Atlantic_frugivory	Euterpe	Turdus rufiventris	Galetti et al 2013	NA	NA	NA
443	Atlantic_frugivory	Euterpe	Turdus rufiventris	Bello et al 2017	Nova Friburgo	-22.2887	-42.5341
444	Atlantic_frugivory	Euterpe	Turdus rufiventris	Bello et al 2017	Garuva	-26.0297	-48.8555
478	Atlantic_frugivory	Euterpe	Turdus rufiventris	Wesley S et al 2002	Parque Estadual de Intervales	-24.2653	-48.4069
289	Atlantic_frugivory	Euterpe	Turdus subalaris	Galetti et al 2013	NA	NA	NA
35	Ana_tesis	Archonto	Tyrannus melancholicus	Cintra 2016	Rio Claro	-22.4155	-47.5287
4	Ana_tesis	Archonto	Tyrannus savana	Cintra 2016	Sao Paulo	-23.6672	-46.6298
48	Ana_tesis	Archonto	Tyrannus savana	Cintra 2016	Rio Claro	-22.4155	-47.5287
47	Ana_tesis	Archonto	Zonotrichia capensis	Cintra 2016	Rio Claro	-22.4155	-47.5287
